# Supplementary material for: Microcosmos explorers: foldscope workshop for science outreach in Mexican schools
Source: Biol Methods Protoc. 2023 Nov 24;8(1):bpad035. doi: 10.1093/biomethods/bpad035 (PMC10759293; doi:10.1093/biomethods/bpad035)
Supplement: bpad035_Supplementary_Data [file bpad035_supplementary_data.zip]

Archive with 2 entries (2 files):
- BMP-2023-067_REVISED_Supplementary_materials.docx
- Video_1.mp4
